# Supplementary material for: The Immunogenicity and Safety of Mycobacterium tuberculosis-mosR-Based Double Deletion Strain in Mice
Source: Microorganisms. 2023 Aug 18;11(8):2105. doi: 10.3390/microorganisms11082105 (PMC10459135; doi:10.3390/microorganisms11082105)
Supplement: Supplementary file 1 [file microorganisms-11-02105-s001.zip]

Archive with 1 entries (1 files):
- microorganisms-2541640-supplementary.pdf
